# Supplementary material for: The Behavioral and Neuroinflammatory Impact of Ketamine in a Murine Model of Depression and Liver Damage
Source: Int J Mol Sci. 2025 Apr 10;26(8):3558. doi: 10.3390/ijms26083558 (PMC12027082; doi:10.3390/ijms26083558)
Supplement: Supplementary file 1 [file ijms-26-03558-s001.zip]

Archive with 1 entries (1 files):
- ijms-3553764-supplementary.pdf
